# Supplementary material for: Revision of Amana yunjuensis (Liliaceae) based on morphological and molecular evidence: synonym of Amana anhuiensis
Source: PhytoKeys. 2026 Jan 23;269:275–88. doi: 10.3897/phytokeys.269.181258 (PMC12859644; doi:10.3897/phytokeys.269.181258)
Supplement: XML Treatment for Amana anhuiensis [file phytokeys.269.181258-treatment1.xml]

<!DOCTYPE tp:taxon-treatment
  PUBLIC "-//TaxonX//DTD Taxonomic Treatment Publishing DTD v0 20100105//EN" "tax-treatment-NSO.dtd">
<tp:taxon-treatment xmlns:tp="http://www.plazi.org/taxpub"><tp:treatment-meta><kwd-group><label>Taxon classification</label><kwd>
                <named-content content-type="kingdom">Plantae</named-content>
              </kwd><kwd>
                <named-content content-type="order">Liliales</named-content>
              </kwd><kwd>
                <named-content content-type="family">Liliaceae</named-content>
              </kwd></kwd-group><mixed-citation publication-type="journal"><person-group><name><surname>Wang</surname><given-names>Meizhen</given-names></name><name><surname>Zhang</surname><given-names>Shenlu</given-names></name><name><surname>Guo</surname><given-names>Liang</given-names></name><name><surname>Ma</surname><given-names>Qing</given-names></name><name><surname>Li</surname><given-names>Pan</given-names></name></person-group><article-title>Revision of <italic><tp:taxon-name><tp:taxon-name-part taxon-name-part-type="genus" reg="Amana">Amana</tp:taxon-name-part> <tp:taxon-name-part taxon-name-part-type="species" reg="yunjuensis">yunjuensis</tp:taxon-name-part></tp:taxon-name></italic> (<tp:taxon-name><tp:taxon-name-part taxon-name-part-type="family" reg="Liliaceae">Liliaceae</tp:taxon-name-part></tp:taxon-name>) based on morphological and molecular evidence: synonym of <italic><tp:taxon-name><tp:taxon-name-part taxon-name-part-type="genus" reg="Amana">Amana</tp:taxon-name-part> <tp:taxon-name-part taxon-name-part-type="species" reg="anhuiensis">anhuiensis</tp:taxon-name-part></tp:taxon-name></italic></article-title><source>PhytoKeys</source><day>23</day><month>01</month><year>2026</year><volume>269</volume><fpage>275</fpage><lpage>288</lpage><pub-id pub-id-type="doi">10.3897/phytokeys.269.181258</pub-id></mixed-citation></tp:treatment-meta><tp:nomenclature><tp:taxon-name><object-id xmlns:xlink="http://www.w3.org/1999/xlink" content-type="arpha" xlink:type="simple">C7A60792-3E95-515A-8E0A-AC4BFB29FBF8</object-id><tp:taxon-name-part taxon-name-part-type="genus" reg="Amana">Amana</tp:taxon-name-part> <tp:taxon-name-part taxon-name-part-type="species" reg="anhuiensis">anhuiensis</tp:taxon-name-part></tp:taxon-name><tp:taxon-authority>(X.S.Shen) D.Y.Tan &amp; D.Y.Hong in Acta Bot. Boreal, 28: 0393-0395, 2008</tp:taxon-authority></tp:nomenclature><tp:treatment-sec sec-type="Type"><title>Type.</title><p>China. • Anhui: Qianshan, Mt. Tianzhu. In bamboo forests or in bushes, 850~1,250 m alt., 14 March 2002, <italic>D. Y. Tan &amp; Z. Zhang</italic> 皖<italic>006</italic> (neotype: PE; neoisotype: XJA).</p></tp:treatment-sec></tp:taxon-treatment>
