# Supplementary material for: Revision of Amana yunjuensis (Liliaceae) based on morphological and molecular evidence: synonym of Amana anhuiensis
Source: PhytoKeys. 2026 Jan 23;269:275–88. doi: 10.3897/phytokeys.269.181258 (PMC12859644; doi:10.3897/phytokeys.269.181258)
Supplement: XML Treatment for Amana yunjuensis [file phytokeys.269.181258-treatment2.xml]

<!DOCTYPE tp:taxon-treatment
  PUBLIC "-//TaxonX//DTD Taxonomic Treatment Publishing DTD v0 20100105//EN" "tax-treatment-NSO.dtd">
<tp:taxon-treatment xmlns:tp="http://www.plazi.org/taxpub"><tp:treatment-meta><kwd-group><label>Taxon classification</label><kwd>
                <named-content content-type="kingdom">Plantae</named-content>
              </kwd><kwd>
                <named-content content-type="order">Liliales</named-content>
              </kwd><kwd>
                <named-content content-type="family">Liliaceae</named-content>
              </kwd></kwd-group><mixed-citation publication-type="journal"><person-group><name><surname>Wang</surname><given-names>Meizhen</given-names></name><name><surname>Zhang</surname><given-names>Shenlu</given-names></name><name><surname>Guo</surname><given-names>Liang</given-names></name><name><surname>Ma</surname><given-names>Qing</given-names></name><name><surname>Li</surname><given-names>Pan</given-names></name></person-group><article-title>Revision of <italic><tp:taxon-name><tp:taxon-name-part taxon-name-part-type="genus" reg="Amana">Amana</tp:taxon-name-part> <tp:taxon-name-part taxon-name-part-type="species" reg="yunjuensis">yunjuensis</tp:taxon-name-part></tp:taxon-name></italic> (<tp:taxon-name><tp:taxon-name-part taxon-name-part-type="family" reg="Liliaceae">Liliaceae</tp:taxon-name-part></tp:taxon-name>) based on morphological and molecular evidence: synonym of <italic><tp:taxon-name><tp:taxon-name-part taxon-name-part-type="genus" reg="Amana">Amana</tp:taxon-name-part> <tp:taxon-name-part taxon-name-part-type="species" reg="anhuiensis">anhuiensis</tp:taxon-name-part></tp:taxon-name></italic></article-title><source>PhytoKeys</source><day>23</day><month>01</month><year>2026</year><volume>269</volume><fpage>275</fpage><lpage>288</lpage><pub-id pub-id-type="doi">10.3897/phytokeys.269.181258</pub-id></mixed-citation></tp:treatment-meta><tp:nomenclature><label>=</label><tp:taxon-name><object-id xmlns:xlink="http://www.w3.org/1999/xlink" content-type="arpha" xlink:type="simple">D145D079-DCAE-5435-926D-EFA2AE80312A</object-id><tp:taxon-name-part taxon-name-part-type="genus" reg="Amana">Amana</tp:taxon-name-part> <tp:taxon-name-part taxon-name-part-type="species" reg="yunjuensis">yunjuensis</tp:taxon-name-part></tp:taxon-name><tp:taxon-authority>B.X.Han &amp; X.W.Song</tp:taxon-authority><tp:taxon-status xmlns:xlink="http://www.w3.org/1999/xlink" xlink:type="simple">syn. nov.</tp:taxon-status></tp:nomenclature><tp:treatment-sec sec-type="Type"><title>Type.</title><p>China. • Jiangxi Province: Jiujiang City, Mt. Yunju, 5 Mar 2019, <italic>Song SXW190305</italic> (holotype: ACM; isotype: PE).</p></tp:treatment-sec><tp:treatment-sec sec-type="Description"><title>Description.</title><p>Perennial herbs; bulbs ovoid, 0.87–3.0 cm in diameter, tunics yellowish-brown, thinly papery, sparely villous-woolly inside. Stems 1.8–16.8 cm tall, glabrous, simple. Leaves usually 2, opposite, green with white veins, oblanceolate; the lower leaf 7.8–30.6 × 0.9–3.1 cm, the upper leaf 11–28.9 × 0.7–1.9 cm. Scapes 1.5–10.5 cm tall, glabrous, simple. Bracts usually 3, verticillate, narrowly lanceolate, green, 2–5 × 0.3–0.75 cm; pedicels 1.1–6.6 cm. Flowers solitary, funnel-shaped; tepals 6, white or light-pink, with a green or yellowish-green blotch at the very base inside and purple-red or light-pink streaks on the back; outer tepals lanceolate, acute, 2.3–4.5 × 0.6–0.95 cm, inner tepals elliptic-lanceolate, acute, 2.1–4.25 × 0.7–1.15 cm. Stamens 6, two-wheeled, the inner three slightly longer than the outer; filaments yellowish-green, 5–8.5(9) mm long, middle slightly dilated, gradually attenuate towards apex, glabrous; anthers light-purplish, the outer three 5–9.5 mm long, the inner three 6–9.5(10) mm long. Oval ovaries, yellowish-green, constricted below the style, 0.5–1 cm long, styles 0.4–0.7 cm long. Capsule subglobose, triquetrous, 0.5–1.31 cm in diameter, apex long beaked, 0.4–0.91 cm long. Fl. March–April, fr. April–May.</p></tp:treatment-sec><tp:treatment-sec sec-type="Phenology"><title>Phenology.</title><p>Flowering from March to April; fruiting from April to May.</p></tp:treatment-sec><tp:treatment-sec sec-type="Distribution and habitat"><title>Distribution and habitat.</title><p><italic><tp:taxon-name><tp:taxon-name-part taxon-name-part-type="genus" reg="Amana">Amana</tp:taxon-name-part> <tp:taxon-name-part taxon-name-part-type="species" reg="anhuiensis">anhuiensis</tp:taxon-name-part></tp:taxon-name></italic> is distributed in Mt. Tianzhu in Anhui Province, Mt. Yunju and Mt. Lu in Jiangxi Province and Tuanfeng County in Hubei Province, China (Fig. <xref ref-type="fig" rid="F6">6</xref>). It mostly grows in moist deciduous broad-leaved forests and bamboo forests, at elevations of 600–1,710 m.</p><fig id="F5" position="float" orientation="portrait"><object-id xmlns:xlink="http://www.w3.org/1999/xlink" content-type="doi" xlink:type="simple">10.3897/phytokeys.269.181258.figure5</object-id><object-id xmlns:xlink="http://www.w3.org/1999/xlink" content-type="arpha" xlink:type="simple">FAB5CA8F-7B17-5C8B-A20D-BE38141EF439</object-id><label>Figure 5.</label><caption><p><italic><tp:taxon-name><tp:taxon-name-part taxon-name-part-type="genus" reg="Amana">Amana</tp:taxon-name-part> <tp:taxon-name-part taxon-name-part-type="species" reg="anhuiensis">anhuiensis</tp:taxon-name-part></tp:taxon-name></italic>. A. Habitat. B. Population with flowers. C. Population with fruits. D. Whole plant. E Front view of flower. F. Side view of flower. G. Floral dissection. H. Bulb. I. Leaves. J. Fruits. Scale bar = 1 cm. Photographs by Shenglu Zhang and Pan Li.</p></caption><graphic xmlns:xlink="http://www.w3.org/1999/xlink" xlink:href="phytokeys-269-275_article-181258__-g005.jpg" id="oo_1518216.jpg" position="float" orientation="portrait" xlink:type="simple"><uri content-type="original_file" xlink:type="simple">https://binary.pensoft.net/fig/1518216</uri></graphic></fig><fig id="F6" position="float" orientation="portrait"><object-id xmlns:xlink="http://www.w3.org/1999/xlink" content-type="doi" xlink:type="simple">10.3897/phytokeys.269.181258.figure6</object-id><object-id xmlns:xlink="http://www.w3.org/1999/xlink" content-type="arpha" xlink:type="simple">CF6B25B0-3B13-50C2-BE54-CF0DEF7A7D11</object-id><label>Figure 6.</label><caption><p>Distribution of <italic><tp:taxon-name><tp:taxon-name-part taxon-name-part-type="genus" reg="Amana">Amana</tp:taxon-name-part> <tp:taxon-name-part taxon-name-part-type="species" reg="anhuiensis">anhuiensis</tp:taxon-name-part></tp:taxon-name></italic>.</p></caption><graphic xmlns:xlink="http://www.w3.org/1999/xlink" xlink:href="phytokeys-269-275_article-181258__-g006.jpg" id="oo_1518217.jpg" position="float" orientation="portrait" xlink:type="simple"><uri content-type="original_file" xlink:type="simple">https://binary.pensoft.net/fig/1518217</uri></graphic></fig></tp:treatment-sec><tp:treatment-sec sec-type="Additional specimens examined"><title>Additional specimens examined.</title><p>China. • <bold>Anhui</bold> Province: Qianshan County, Mt. Tianzhu, Zongguanzhai (总关寨), 850–1300 m, Fl. &amp;Fr., 14 March 2002, <italic>Dunyan Tan 006</italic> (PE); <italic>ibidem</italic>, 1207 m, Fr., 9 May 2015, <italic>Minqi Cai CMQ2015075</italic> (HZU); <italic>ibidem</italic>, 1183 m, Fl., 4 April 2016, <italic>Minqi Cai CMQ16215</italic> (HZU); <italic>ibidem</italic>, 1183 m, Fl., 24 March 2019, <italic>Pan Li &amp; Junke Li LJK62</italic> (HZU); Qianshan County, Mt. Tianzhu, Foguang Temple (佛光禅寺), 697 m, Fl., 4 April 2016, <italic>Minqi Cai CMQ16216</italic> (HZU); Qianshan County, Mt. Tianzhu (天柱山), 1711 m, Fl., 6 March 2021, <italic>Pan Li et al. WMZ1480</italic> (HZU). • <bold>Jiangxi</bold> Province: Jiujiang City, Yongxiu County, Mt. Yunju, Zhenru Temple (真如寺), 703 m, Fl., 21 March 2019, <italic>Pan Li &amp; Junke Li LJK 63</italic> (HZU); <italic>ibidem</italic>, 711 m, Fl. &amp; Fr., 10 March 2021, <italic>Pan Li et al. WMZ1499</italic> (HZU); Jiujiang City, Mt. Lu, Shimenjian (石门涧), 616 m, Fl., 11 March 2023, <italic>Tongjun Liang LTJ 20230308</italic> (LBG). • <bold>Hubei</bold> Province: Huanggang City, Tuanfeng County, Jiamiao Town, 789 m, Fl., 5 March 2023, <italic>Xinxin Zhu WMZ1750</italic> (HZU).</p></tp:treatment-sec><tp:treatment-sec sec-type="Conservation status"><title>Conservation status.</title><p><italic><tp:taxon-name><tp:taxon-name-part taxon-name-part-type="genus" reg="Amana">Amana</tp:taxon-name-part> <tp:taxon-name-part taxon-name-part-type="species" reg="anhuiensis">anhuiensis</tp:taxon-name-part></tp:taxon-name></italic> is only known from four places in Mt. Tianzhu, Mt. Lu, Mt. Yunju and Tuanfeng County, but with thousands of individuals at each site, thus we suspect that <italic><tp:taxon-name><tp:taxon-name-part taxon-name-part-type="genus" reg="Amana">Amana</tp:taxon-name-part> <tp:taxon-name-part taxon-name-part-type="species" reg="anhuiensis">anhuiensis</tp:taxon-name-part></tp:taxon-name></italic> could be categorized as Vulnerable (<abbrev xmlns:xlink="http://www.w3.org/1999/xlink" xlink:title="Vulnerable" xlink:type="simple">VU</abbrev>) according to IUCN criteria (<xref ref-type="bibr" rid="B11">IUCN 2022</xref>).</p></tp:treatment-sec><ref-list><ref id="B11"><mixed-citation xmlns:xlink="http://www.w3.org/1999/xlink" xlink:type="simple">IUCN Standards and Petitions Committee (2022) Guidelines for using the IUCN red list categories and criteria, version 15. Prepared by the Standards and Petitions Committee. <ext-link xlink:href="https://www.iucnredlist.org/documents/RedListGuidelines.pdf" ext-link-type="uri" xlink:type="simple">https://www.iucnredlist.org/documents/RedListGuidelines.pdf</ext-link></mixed-citation></ref></ref-list></tp:taxon-treatment>
