# Supplementary material for: Revision of Amana yunjuensis (Liliaceae) based on morphological and molecular evidence: synonym of Amana anhuiensis
Source: PhytoKeys. 2026 Jan 23;269:275–88. doi: 10.3897/phytokeys.269.181258 (PMC12859644; doi:10.3897/phytokeys.269.181258)
Supplement: Supplementary material 1 — Morphological data used in the principal coordinates analysis for Amana anhuiensis and A. yunjuensis [file phytokeys-269-275_article-181258__-s001.xlsx]

## Sheet: Sheet1
species	collect number	Tunic texture (thinly papery: 0; papery:1	Inner side of bulb tunic (glabrous: 0; sparsely villous: 1; densely villous-woolly: 2)	Length of Lower Leaf	Width of Lower leaf	Lower Leaf Length/Width	The distance from the widest part of the lower leaf to the leaf tip	Length of Upper Leaf	Width of Upper leaf	Upper Leaf Length/Width	The distance from the widest part of the uper leaf to the leaf tip	Number of bract	Bract length	Bract width	Number of flower	Colour of Anther (yellow:0, purple:1)
Amana anhuiensis	WMZ1480-1	0	1	16.6	2	8.3	1.8	14.9	0.9	16.5556	1.4	3	3	0.4	1	1
Amana anhuiensis	WMZ1480-3	0	1	18.3	2.2	8.31818	1.9	17.5	1	17.5	1.8	3	3.8	0.4	1	1
Amana anhuiensis	WMZ1480-4	0	1	13.6	2.5	5.44	1.9	13.3	1.3	10.2308	0.8	3	3	0.5	1	1
Amana anhuiensis	WMZ1480-5	0	0	21.7	3.1	7	3.2	18	1.6	11.25	2.6	3	3.7	0.5	1	1
Amana anhuiensis	CMQ16215-1	1	1	15.2	2.45	6.20408	2.3	14.9	1.1	13.5455	2	3	4	0.6	1	1
Amana anhuiensis	CMQ16215-2	1	1	16.8	2.3	7.30435	3.1	15.8	1.1	14.3636	3	3	3.1	0.53	1	1
Amana anhuiensis	CMQ16215-3	1	1	14	2.1	6.66667	2.3	14.8	1	14.8	2.5	3	3.1	0.6	1	1
Amana anhuiensis	CMQ16215-5	1	1	16.6	2.25	7.37778	3	15.7	1.2	13.0833	2.8	3	3.75	0.6	1	1
Amana anhuiensis	CMQ16215-6	1	1	19.7	3	6.56667	3.5	18.4	1.85	9.94595	3	3	4.3	0.6	1	1
Amana anhuiensis	CMQ16215-7	1	1	12.2	1.7	7.17647	3.1	11.4	0.7	16.2857	2.1	3	3.1	0.4	1	1
Amana anhuiensis	CMQ16215-8	1	1	12.5	1.75	7.14286	2	11	0.7	15.7143	2.3	3	3.3	0.5	1	1
Amana anhuiensis	CMQ16215-9	1	1	18.3	2.05	8.92683	3.1	15.4	0.75	20.5333	1.9	3	3.1	0.45	1	1
Amana anhuiensis	CMQ16215-10	1	1	17.7	1.85	9.56757	3.1	17.8	0.75	23.7333	3.8	3	3.8	0.5	1	1
Amana yunjuensis	WMZ1499-1	1	1	19.2	2	9.6	4.4	18.2	1.1	16.5455	1.7	3	2.8	0.5	1	1
Amana yunjuensis	WMZ1499-2	1	1	30.6	2.5	12.24	5.1	28.9	1.5	19.2667	4.3	3	4.7	0.5	1	1
Amana yunjuensis	WMZ1499-3	0	1	13	2.1	6.19048	2.1	14.1	1.2	11.75	1.5	3	2.9	0.4	1	1
Amana yunjuensis	WMZ1499-4	0	1	22.5	2.6	8.65385	3.6	21.4	1.8	11.8889	3.6	3	4.1	0.6	1	1
Amana yunjuensis	WMZ1499-5	0	1	21.9	2.3	9.52174	4.2	20.2	1.3	15.5385	2.8	3	3.4	0.6	1	1
Amana yunjuensis	LP173014-1	0	1	25.1	2.9	8.65517	6.2	23.5	1.9	12.3684	4.9	3	5	0.75	1	1
Amana yunjuensis	LP173014-3	0	1	17.5	1.45	12.069	5.6	15.9	0.95	16.7368	3.5	3	3.4	0.45	1	1
Amana yunjuensis	LP173014-4	0	1	17.2	2.25	7.64444	3.6	17	1.2	14.1667	2.5	3	3.5	0.5	1	1
