# Supplementary material for: Revision of Amana yunjuensis (Liliaceae) based on morphological and molecular evidence: synonym of Amana anhuiensis
Source: PhytoKeys. 2026 Jan 23;269:275–88. doi: 10.3897/phytokeys.269.181258 (PMC12859644; doi:10.3897/phytokeys.269.181258)
Supplement: Supplementary material 2 — Bulb diameter and height measurements of Amana anhuiensis and A. yunjuensis [file phytokeys-269-275_article-181258__-s002.xlsx]

## Sheet: Sheet1
species	collect number	bulb diameter	bulb height
Amana anhuiensis	WMZ1480-1	1.13	1.28
Amana anhuiensis	WMZ1480-2	0.87	1.22
Amana anhuiensis	WMZ1480-3	1.4	1.58
Amana anhuiensis	WMZ1480-4	1.33	1.43
Amana anhuiensis	WMZ1480-5	1.62	2.4
Amana anhuiensis	CMQ16215-1	1.25	2
Amana anhuiensis	CMQ16215-10	1.23	1.72
Amana yunjuensis	WMZ1499-1	1.4	2.2
Amana yunjuensis	WMZ1499-2	1.46	1.95
Amana yunjuensis	WMZ1499-3	1.3	1.63
Amana yunjuensis	WMZ1499-4	1.72	1.45
Amana yunjuensis	LP173014-1	1.75	2.2
Amana yunjuensis	LP173014-2	1.5	1.3
Amana yunjuensis	LP173014-3	1.1	1.3
Amana yunjuensis	LP173014-4	1.4	1.5
Amana yunjuensis	LP173014-5	1	1.5
